# Supplementary material for: The sodium channel β1 subunit mediates outgrowth of neurite-like processes on breast cancer cells and promotes tumour growth and metastasis
Source: Int J Cancer. 2014 Apr 12;135(10):2338–51. doi: 10.1002/ijc.28890 (PMC4200311; doi:10.1002/ijc.28890)
Supplement: Supplementary file 2 — Supplementary Information Figure 1. SCN1B mRNA expression in breast cancer. (A) SCN1B expression profile in the Lu Breast dataset, segregated by ER status (n=129). (B) SCN1B expression vs. ESR1 expression in the Lu Breast dataset. (C) SCN1B expression in the context of genomic neighbours. Genes are sorted by their genomic distance to SCN1B (indicated underneath matrix). Colours indicate mean fold change in expression (from 0.65-1.8) in ER+ cases relative to ER- cases across five Oncomine datasets. (D) β1 and (E) β1B mRNA expression across a panel of BCa cell lines (qPCR relative to GAPDH, calibrator=SKBR3; n=3). (F) Expression of β1, β1B, and GREB1 (relative to GAPDH) in MCF-7 cells treated with vehicle, or 10nM estradiol and/or 1μM fulvestrant (n=3). Estradiol significantly increased mRNA level (reversed by fulvestrant) of the positive control, GREB1, an estrogen-regulated gene. Box plot dots, maximum and minimum values; whiskers, 90th and 10th percentile values; and horizontal lines, 75th, 50th, and 25th percentile values. **P<0.01; ***P<0.001. [file ijc0135-2338-SD10.txt]

F
ControlEstradiolFulvestrant
Estradiol + fulvestrant
0.1
1
10
100
m
RNA
le
ve
l
β1
β1B
GREB1
***
E
MC
F-7
SKBR3 BT474
MDA-MB-231
0.1
1
10
100
1B
 m
R
N
A l
ev
el **
***
MCF-7SKBR3 BT474
MDA-MB-231
0.1
1
10
100
1000
1 m
R
N
A l
ev
el
***
***
***
DC
GPI PDCD2L UBA2 WTIP SCGBL ZNF302 ZNF599 ZNF30 ZNF792 GRAMD1A SCN1B HPN FXYD3 LGI4 FXYD1 FXYD7 FXYD5 FAM187B LSR USF2 HAMP
Ginestier
Lu
Richardson 2
TCGA
Zhao
665947 626289 602328 549718 437246 353048 272613 103785 74334 35904
0
9818 85140 93825 108136 112562 124033 1941
11
217967 238304 251818
0.65                                1.8
B
-10 -5 5 10
-2
-1
1
2
3
4
ESR1
SC
N
1B
A
-2
-1
0
1
2
3
4
Log2 m
edi
an-
cent
er
ed i
ntens
ity
ER- ER+
