# Supplementary material for: The sodium channel β1 subunit mediates outgrowth of neurite-like processes on breast cancer cells and promotes tumour growth and metastasis
Source: Int J Cancer. 2014 Apr 12;135(10):2338–51. doi: 10.1002/ijc.28890 (PMC4200311; doi:10.1002/ijc.28890)
Supplement: Supplementary file 4 — Supplementary Information Figure 2. β1, fyn, CD44 and E-cadherin protein levels in MDA-MB-231 cells. (A) Western blot of β1 in control MDA-MB-231 cells (expressing eGFP) and MDA-MB-231-β1 cells (overexpressing β1-eGFP C-terminal fusion, 67 kDa). (B) Protein levels of β1 and β1-GFP, relative to ?-tubulin (n=3 repeats). Bars are mean + SEM. ***P<0.001. (C) Images of control MDA-MB-231 cells and MDA-MB-231-β1 cells labelled with anti-CD44 and anti-E-cadherin antibodies (red), and DAPI to label the nucleus. Positive control for E-cadherin labelling, MCF-7 cells. Scale bar, 50μm. (D) Western blot of CD44 in control MDA-MB-231 cells and MDA-MB-231-β1 cells. (E) Western blot of E-cadherin in control MDA-MB-231 cells and MDA-MB-231-β1 cells. Positive control=MCF-7 cells. (F) Western blot of fyn kinase in control MDA-MB-231 cells and MDA-MB-231-β1 cells. [file ijc0135-2338-SD11.txt]

 1
TableS1.Primer sequences. 
 
Gene Forwardprimer 5’-3’ Reverseprimer 5’-3’ Reference 
ACTB AGCCTCGCCTTTGCCGA CTGGTGCCTGGGGCG 1 
FYNGCAGGATGCTGATCTAAACG TCCTTACATTGCACACAGCC - 
GAPDH AAGGTGAAGGTCGGAGTCA
AC
CCAGAGTTAAAAGCAGCCCTG 2 
GREB1 CAAAGAATAACCTGTTGGCC
CTGC 
GACATGCCTGCGCTCTCATACT
TA 
3 
SCN1B- 
β1splice 
variant
GTCGTCAAGAAGATCCACAT
TGAGGT 
TTCGGCCACCTGGACGCCCGTG
CAG 
4 
SCN1B- 
β1B
splice 
variant
GTCGTCAAGAAGATCCACAT
TGAGGT 
AACCACACCCCGAGAAACACA
TCGGA 
4 
 
References
 
1 Kreuzer, K. A.etal. Highly sensitive and specific fluorescencereverse transcription-PCR 
assay for the pseudogene-freedetection of beta-actin transcripts asquantitative reference.Clin 
Chem 45, 297-300 (1999). 
2 Swift,S.L.,Burns, J. E. & Maitland, N. J. Altered expressionof neurotensin receptors is
associated with the. Cancer Res 70, 347-356, doi:10.1158/0008-5472.can-09-1252 (2010). 
3 Rae, J. M.etal.GREB 1 is a critical regulator of hormonedependent breast cancer growth. 
Breast Cancer Res Treat92, 141-149, doi:10.1007/s10549-005-1483-4 (2005). 
4Patino,G.A.et al. Voltage-gated Na+channelβ1B: a secreted cell adhesion molecule 
involved in human epilepsy. JNeurosci31, 14577-14591 (2011). 
 
 
