# Supplementary material for: The sodium channel β1 subunit mediates outgrowth of neurite-like processes on breast cancer cells and promotes tumour growth and metastasis
Source: Int J Cancer. 2014 Apr 12;135(10):2338–51. doi: 10.1002/ijc.28890 (PMC4200311; doi:10.1002/ijc.28890)
Supplement: Supplementary file 6 — Supplementary Information Figure 3. Luciferase and GFP expression in MDA-MB-231 cells. (A) Representative bioluminescent image of luciferase activity in cultured control MDA-MB-231 cells and MDA-MB-231-β1 cells (1x105 cells/well), 10 min following addition of D-luciferin (1 mg/ml). (B) Bioluminescence measured from cultured cells (n=6 wells/group). (C) Images showing eGFP expression (green) in control MDA-MB-231 cells and MDA-MB-231-β1 cells counterstained with DAPI (blue). Scale bar, 50μm. (D) Quantification of eGFP signal intensity per cell (n=50). Individual cells were delineated using the freeform line tool in ImageJ in order to obtain a pixel intensity score per cell. (E) Metastasis in lung section from a β1 tumour-bearing mouse showing GFP expression (green) in tumour cells overlaying with human nuclear antigen (HNA) expression (red), counterstained with DAPI (blue). White dashed lines delineate extent of metastasis. Scale bar, 100μm. Data are mean + SEM. [file ijc0135-2338-SD12.txt]

 1 
TableS2. CorrelationbetweenSCN1B expression and histoclinicalcharacteristics 
Oncomine
breast
dataset
SCN1B 
level
Age Pathologicaltumour 
size
Grade Recurrence
within5years
ER PR HER2
≤50 >50 T1 T2 T3 1 2 3 - + - + - + - + 
Bittner Low 52 115 44 84 13 12 56 70   37 69 53 53 69 29 
High 46 122 40 75 25 18 51 71   41 85 55 69 83 31 
P 0.47 0.11 0.49  0.78 0.43 0.76 
Boersma Low 9 15         15 8   18 3 
High 9 25         11 13   20 2 
P 0.40    0.24  0.66 
Chin Low 26 33 21 34 4      27 32 27 31 33 4 
High 28 30 26 28 5      16 43 14 34 38 4 
P 0.71 0.54   0.06 0.08 0.99 
Desmedt Low 78 28 41 65 0 14 42 48 74 28 42 65     
High 64 28 27 65 0 16 41 35 60 28 22 70     
P 0.64 0.18 0.48 0.53 <0.05   
Farmer Low           12 10      2 
High           6 15     
P     0.12   
Finak Low 10 17 15 12 0 2 11 14 5 5 6 21 14 13 21 6 
High 11 15 16 9 1 1 12 13 3 6 4 22 12 14 22 4 
P 0.78 0.49 0.82 0.65 0.73 0.79 0.73 
Ginestier Low 7 20 9 16 3 2 3 23   19 9 22 6   
High 9 18 10 14 3 2 9 16   9 18 12 15   
P 0.77 0.92 0.12  <0.05 <0.05  
Gluck Low   1 41 34 8 25 37   39 36 51 24 56 20 
High   1 30 45 11 24 32   31 45 46 30 63 13 
P  0.20 0.67  0.19 0.40 0.24 
Hess Low 27 40 8 35 24 1 23 43 3 7 34 33 43 22 48 18 
High 35 31 5 35 26 1 31 34 3 5 17 49 32 33 51 15 
P 0.17 0.68 0.33 0.71 <0.01 0.08 0.69 
Julka  Low   0 2 20 0 10 2   9 12 10 11 12 9 
High   0 3 19 1 12 2   12 10 13 9 12 10 
P  0.89 0.65  0.55 0.55 0.99  3 
Kreike Low 26 0    8 6 12         
High 23 0    2 6 15         
P 0.99  0.15     
Loi Low 2 42 22 21 1 7 18 10 37 4   13 30   
High 1 42 21 21 1 10 19 6 31 10   8 34   
P 0.99 0.99 0.46 0.14  0.32  
Loi3 Low 3 36 17 22 0 7 10 13 32 6   12 27   
High 3 35 17 20 1 7 10 11 34 4   6 32   
P 0.99 0.58 0.95 0.74  0.18  
Lu Low   26 35 4 5 10 50   38 27   44 21 
High   29 32 4 22 22 20   15 49   54 10 
P  0.86 <0.0001  <0.0001  <0.05
Ma3 Low 2 28 16 14 0 2 22 6 19 8 1 29 5 25 27 1 
High 0 30 14 15 1 1 17 12 18 8 0 30 5 25 25 2 
P 0.49 0.56 0.23 0.99 0.99 0.99 0.61 
Nikolsky Low 39 31    3 29 30   31 39 38 32 45 25 
High 34 30    3 27 25   29 37 38 27 41 26  4 
P 0.86  0.95  0.99 0.73 0.73 
Radvanyi Low 9 18 10 14 2 2 12 13         
High 4 20 7 11 2 5 6 9         
P 0.21 0.95 0.219     
Richardson
2 
Low           14 5 15 4 15 3 
High           10 10 11 9 14 5 
P     0.19 0.18 0.69 
Schmidt Low      17 64 19         
High      12 72 16         
P   0.45     
TCGA Low 34 78 32 90 24      45 98 63 80 73 29 
High 30 62 30 85 26      15 122 34 102 81 22 
P 0.76 0.90   <0.0001 <0.01 0.26 
vandeVijver Low         101 45 47 102     
High         95 46 22 124     
P    0.80 <0.001   
vantVeer Low 44 15 30 29 0 2 9 48   23 36 29 30    5 
High 38 20 37 20 1 10 18 30   16 42 20 38   
P 0.32 0.18 <0.01  0.24 0.13  
Waddell Low           14 19 16 14 19 6 
High           13 23 12 24 24 6 
P     0.63 0.14 0.75 
Wang Low         84 52 41 102     
High         96 41 36 107     
P    0.16 0.59   
West Low           17 8     
High           7 17     
P     <0.05   
Zhao Low 7 19    2 17 8   11 12 11 11 16 6 
High 10 16    3 21 4   3 22 6 18 12 8 
P 0.56  0.38  <0.05 0.13 0.52 
Studycount 0 0 2 0 8 2 1 
Misses 16 15 15 8 13 14 13 
Totalstudies 16 15 17 8 21 16 14  6 
% total 0 0 11.7 0 38.1 12.5 7.1 
P 0.44 0.46 0.13 0.66 <0.0001 0.15 0.36 
Low vs.high SCN1B expression cut-offis at50th percentile. Studycount,thenumberofdatasetsin which histoclinicalcharacteristic associateswith SCN1B expression.
Misses,thenumberofdatasetsinwhichthere was no association. % total, the % of datasets in which the histoclinical characteristic associates with SCN1B expression.P 
valueswithin each datasetarefrom Fisher’sexacttestsexceptforpathologicaltumoursizeand grade, which are from χ2 tests. P values formeta-analysisofassociation 
between SCN1B expression and individual histoclinicalcharacteristicsacrossmultipledatasets,are from binomialtests.
 
