# Supplementary material for: The sodium channel β1 subunit mediates outgrowth of neurite-like processes on breast cancer cells and promotes tumour growth and metastasis
Source: Int J Cancer. 2014 Apr 12;135(10):2338–51. doi: 10.1002/ijc.28890 (PMC4200311; doi:10.1002/ijc.28890)
Supplement: Supplementary file 8 — Supplementary Information Figure 4. β1-mediated process outgrowth in MCF-7 cells. (A) Typical images of MCF-7 cells grown on control or β1-expressing CHL fibroblast monolayers. MCF-7 cells were visualised by staining with anti-cytokeratin 18 antibody (red). Scale bar, 20μm. (B) Process length (μm) of MCF-7 cells grown on control or β1-expressing CHL monolayers (n=300). (C) Process length (μm) of MCF-7 cells grown on control or β1-expressing CHL monolayers ± 5μM PP2 (n=180). (D) Process length (μm) of MCF-7 cells grown on control or β1-expressing CHL monolayers ± fyn siRNA (n=150). Bars are mean + SEM; ***P<0.001. [file ijc0135-2338-SD13.txt]

TableS3Patienthistoclinicalcharacteristicsandβ1 expression.
Variable β expression P 
Low (%) High(%)
Age
≤50 8 (12.3) 17 (26.2) 0.23 
>50 7 (10.8) 33 (50.8)
ER 
- 7 (10.6) 27 (40.9) 0.77 
+ 8 (12.1) 24 (36.4)
Grade
1 3 (4.5) 2 (3.0) 0.10 
2 7 (10.6) 33 (50.0)
3 5 (7.6) 16 (24.2)
Menopausalstatus
Premenopausal 7 (10.6) 21 (31.8) 0.77 
Postmenopausal 8 (12.1) 30 (45.5)
Nodestatus
- 7 (10.8) 20 (30.8) 0.77 
+ 8 (12.3) 30 (46.2)
5-yearBCa-specific survival
Alive 11 (18.0) 47 (77.0) 0.11 
Dead 2 (3.3) 1 (1.6)
P valuesarefrom Fisher’sexacttestsexceptforgrade,whichisfrom χ2 tests. 
 
