# Supplementary material for: The sodium channel β1 subunit mediates outgrowth of neurite-like processes on breast cancer cells and promotes tumour growth and metastasis
Source: Int J Cancer. 2014 Apr 12;135(10):2338–51. doi: 10.1002/ijc.28890 (PMC4200311; doi:10.1002/ijc.28890)
Supplement: Supplementary file 10 — Supplementary Information Figure 5. Targeting fyn expression/activity. (A) Viability (%) of MCF-7 and MDA-MB-231 cells following treatment with PP2 (0.5, 1, 5, 10, 30μM) or vehicle for 24h, normalised to control (n=60). (B) Proliferation of MCF-7 and MDA-MB-231 cells following treatment with PP2 (0.5, 1, 5, 10, 30μM) or vehicle for 24h, normalised to control (n=9). (C) GAPDH mRNA expression in MCF-7 and MDA-MB-231 cells following transfection with non-targeting control siRNA (“Control”) or siRNA targeting GAPDH (“siRNA”). QPCR relative to β-actin (n=3). In both cell lines, down-regulation of GAPDH expression with siRNA indicated transfection efficiency ≥90%. (D) Fyn mRNA expression in MCF-7, MDA-MB-231 and MDA-MB-231-β1 cells following transfection with non-targeting control siRNA (“Control”) or siRNA targeting fyn kinase (“siRNA”). QPCR relative to GAPDH (n=3 repeat transfections). Data are mean ± SEM; ***P<0.001. [file ijc0135-2338-SD14.txt]

0 11010
85
90
95
100
105
PP2( M)
Vi
ab
ilit
y(
%
)
MCF-7
MDA-MB-231
0 1 10 100
0
50
100
150
PP2( M)
Pr
oli
fer
ati
on (
%
)
MCF-7
MDA-MB-231
A B
MCF-
7
MDA-MB-231
0.00
0.25
0.50
0.75
1.00
G
AP
D
H m
RNA
le
ve
l
Control
siRNA
C
ControlMCF-7
MDA-MB-231
MDA-MB-231-
1
0.00
0.25
0.50
0.75
1.00
Fy
nm
R
N
Al
ev
el
siRNA-treated
***
*** ***
D
